# Supplementary material for: Multi-Institutional Evaluation of Pathologists’ Assessment Compared to Immunoscore
Source: Cancers (Basel). 2023 Aug 10;15(16):4045. doi: 10.3390/cancers15164045 (PMC10452341; doi:10.3390/cancers15164045)
Supplement: Supplementary file 1 [file cancers-15-04045-s001.zip]

Archive with 1 entries (1 files):
- cancers-2506162-supplementary.pdf
